# Supplementary material for: The diagnostic value of core needle biopsy in cervical cancer: A retrospective analysis
Source: PLoS One. 2022 Jan 5;17(1):e0262257. doi: 10.1371/journal.pone.0262257 (PMC8730459; doi:10.1371/journal.pone.0262257)
Supplement: S1 Data — (XLSX) [file pone.0262257.s001.xlsx]

## Sheet: Tabelle1
conization	ACvanced disease (figoIIb or higher)	figo	L-status correct	Number of CNB	more3CNB	Histology (1=SCC, 2=AC, 3=ACenosquamous, 4=neuroendocrine)	SCC in CNB	AC in CNB	LVSI in CNB	Tumor GrACe in CNB	High grACe in CNB	SCCritumoral Inflammation in CNB	Strong SCCritumoral inflammation in CNB	Tumor size in MRI	Tumor size >38mm in MRI	Parametrial involvement in MRI	Tumor histology in hysterectomy ()	LVSI (hysterectomy)	Tumor grACe (hysterectomy)
0	1	IIB	0	3	0	1	1	0	0	2	0			3.5	0	0	SCC	1	3
0	1	IVA	0	2	0	1	1	0	0	2	0	0	0	5.5	1		SCC	1	2
0	1	IVA	0	4	1	1	1	0	0	2	0			11	1	1	SCC	1	2
0	1	IVA	0	4	1	1	1	0	0	2	0					1	SCC	1	3
0	1	IIIA	0	5	1	2	0	1	0	2	0			4.7	1	0	AC	1	1
0	1	IIIB	1	4	1	1	1	0	0	3	1	1	0	6.3	1	1	SCC	0	2
0	1	IIB	0	2	0	1	1	0	0	2	0	1	0	3.4	0	1	SCC	1	3
0	1	IIB	0	2	0	1	1	0	0	2	0	0	0	9	1	1	SCC	1	2
0	1	IIIA	0	5	1	1	1	0	0	2	0	0	0	6	1	1	SCC	1	1
0	1	IIB	1	3	0	2	0	1	1	3	1	2	0	5.8	1	0	AC	1	3
0	1	IVA	0	4	1	1	1	0	0	2	0	1	0	5	1	1	SCC	1	2
0	1	IIIB	1	6	1	1	1	0	1	2	0	2	0			1	SCC	1	3
0	1	IIIB	0	7	1	2	0	1	0	1	0	1	0	3.8	0	1	AC	1	1
0	1	IIIB	1	2	0	1	1	0	1	2	0	1	0	3	0	1	SCC	1	2
0	1	IIIB	0	2	0	1	1	0	0	3	1	1	0	3.8	0	1	SCC	1	3
0	1	IVA	1	4	1	1	1	0	1	2	0	0	0			1	SCC	1	3
0	1	IIIB	0	4	1	1	1	0	0	2	0	3	1	5.2	1	1	SCC	1	2
0	1	IVa	1	2	0	1	1	0	1	3	1	0	0	4	1	1	SCC	1	3
0	1	IIB	1	2	0	1	1	0	1	2	0	1	0	3.3	0	1	SCC	1	3
0	1	IIIB	1	3	0	1	1	0	1	2	0			3.2	0	1	SCC	1	2
0	1	IIB	1	3	0	2	0	1	1	3	1	1	0	6.3	1	1	AC	1	3
0	1	IIB	1	6	1	1	1	0	1	2	0	2	0	4.6	1	1	SCC	1	3
0	1	IIB	1	5	1	1	1	0	1	2	0	1	0	7	1	1	SCC	1	2
0	1	IIIB	0	5	1	1	1	0	0	3	1	0	0	5.2	1	1	SCC	1	3
0	1	IIIB	1	2	0	1	1	0	1	3	1	0	0	7.1	1	1	SCC	1	3
0	1	IIB	0	2	0	1	1	0	0	2	0	0	0				SCC	1	2
0	1	IIB	1	3	0	1	1	0	1	1	0	1	0			0	SCC	1	1
0	1	IIB	0	2	0	3	0	0	0	3	1			3.8	0	0	Adenosq	1	3
0	1	IIB	1	2	0	2	0	1	1	3	1	2	0	5	1	1	AC	1	3
0	0	IIA	1	4	1	1	1	0	1	3	1	2	0			0	SCC	1	2
0	1	IIB	1	3	0	1	1	0	1	2	0	1	0	4.3	1	0	SCC	1	1
0	1	IIB	1	6	1	1	1	0	1	2	0	2	0	2.8	0	1	SCC	1	3
0	1	IIB	1	4	1	1	1	0	1	2	0	1	0	4	1	0	SCC	1	2
0	1	IIB	1	4	1	1	1	0	0	2	0	2	0	3.8	0	1	SCC	0	2
0	1	IIB	1	4	1	1	1	0	1	2	0	2	0	4.1	1	1	SCC	1	3
0	1	IIB	1	3	0	1	1	0	1	2	0	1	0	5.4	1	1	SCC	1	2
0	1	IIB	1	6	1	1	1	0	1	2	0	3	1	8	1	1	SCC	1	2
0	1	IIB	1	4	1	1	1	0	1	2	0	1	0	4.7	1	0	SCC	1	3
0	1	IIB	1	3	0	2	0	1	1	2	0	1	0				AC	1	3
0	1	IIB	1	4	1	1	1	0	1	2	0	2	0			1	SCC	1	2
0	0	IIA	0	2	0	1	1	0	0	3	1			3.8	0	1	SCC	1	3
0	1	IIB	1	4	1	1	1	0	1	2	0	1	0	4.1	1	0	SCC	1	3
0	1	IIB	1	2	0	1	1	0	1	3	1					1	SCC	1	3
0	1	IIB	1	2	0	1	1	0	1	2	0	1	0	4.2	1	1	SCC	1	3
0	1	IIB	1	2	0	1	1	0	1	3	1	1	0	6.1	1	1	AC	1	3
1	0	IB	1	3	0	1	1	0	1	3	1	1	0	3.9	1	0	SCC	1	3
0	1	IIB	1	2	0	1	1	0	1	3	1	1	0	3.3	0	1	SCC	1	3
0	1	IIB	1	1	0	1	1	0	1	2	0	0	0	5.9	1	1	AC	1	3
0	1	IIB	0	2	0	2	0	1	0	2	0	2	0	4.6	1	0	AC	1	1
0	1	IIB	1	6	1	1	1	0	1	2	0	1	0	5.3	1	1	SCC	1	3
0	1	IIB	1	3	0	1	1	0	1	3	1	2	0	2.3	0	1	SCC	1	3
0	1	IIB	1	2	0	1	1	0	1	3	1	0	0	3.1	0	0	SCC	1	3
0	1	IIB	1	2	0	1	1	0	1	2	0	1	0	6.9	1	1	SCC	1	2
0	0	II	0	5	1	2	0	1	0	3	1	1	0	4.7	1	0	SCC	1	3
0	1	IIB	1	3	0	1	1	0	1	3	1	0	0	4.4	1	1	SCC	1	3
0	1	IIB	1	3	0	1	1	0	1	2	0	1	0	4.2	1	1	SCC	1	3
0	1	IIB	0	7	1	1	1	0	0	2	0	3	1	4.5	1	1	SCC	1	3
1	1	IIB	0	7	1	1	1	0	0	2	0	1	0				SCC	1	2
1	0	IIA1	0	3	0	1	1	0	0	2	0	2	0	3.7	0	1	SCC	1	2
0	1	IIIB	0	1	0	1	1	0	0	3	1	0	0	4.6	1	1	SCC	1	3
0	1	IIB	1	2	0	1	1	0	1	1	0	0	0	6.5	1	1	SCC	1	2
0	1	IIB	1	4	1	1	1	0	1	2	0	0	0	5.7	1	1	SCC	1	2
0	1	IIB	1	1	0	2	0	1	1	2	0	2	0	5.5	1	1	AC	1	3
0	1	IIB	1	2	0	1	1	0	1	2	0	1	0	5.7	1	1	SCC	1	2
0	1	IIB	1	3	0	1	1	0	1	2	0	2	0	4.7	1	1	SCC	1	2
0	1	IIB	1	4	1	1	1	0	1	2	0	3	1	6.8	1	1	SCC	1	2
0	1	IIB	0	6	1	1	1	0	0	2	0	2	0	3.4	0	0	SCC	1	3
0	1	IIB	1	6	1	1	1	0	1	3	1	1	0	5.5	1	1	SCC	1	3
1	1	IIB	0	3	0	1	1	0	0	1	0	2	0	6.6	1	1	SCC	1	2
0	0	IB1	0	3	0	1	1	0	0	2	0	2	0	3.3	0	0	SCC	1	3
0	0	IB1	1	1	0	1	1	0	1	2	0						SCC	1	2
0	0	IB1	1	2	0	1	1	0	0	3	1	3	1				SCC	0	2
0	0	IB1	0	3	0	2	0	1	0	1	0	0	0				AC	1	2
0	0	IB2	0	2	0	3	0	0	0	3	1	3	1			0	Adenosq	1	3
0	0	IIA	1	3	0	2	0	1	1	2	0			4	1	0	AC	1	3
0	1	IIB	1	2	0	1	1	0	1	2	0			3	0	1	SCC	1	3
0	0	IB1	1	3	0	2	0	1	0	1	0	0	0				AC	0	1
0	0	IB2	1	3	0	1	1	0	1	2	0	3	1				SCC	1	2
0	1	IIB	1	3	0	1	1	0	0	2	0			4	1	1	SCC	0	1
0	1	IIB2	1	3	0	1	1	0	1	3	1	3	1	5.5	1	1	SCC	1	2
0	0	IB1	0	1	0	1	1	0	1	3	1	2	0				SCC	0	2
0	1	IIB	0	3	0	1	1	0	1	2	0	3	1	4	1	0	SCC	0	3
0	0	IB1	0	3	0	1	1	0	0	2	0	1	0				SCC	1	2
0	0	IIA	1	3	0	3	0	0	1	2	0	3	1				Adenosq	1	3
0	0	IB2	0	3	0	1	1	0	0	2	0	3	1			0	SCC	1	2
0	0	IB1	1	2	0	2	0	1	0	1	0	0	0	1	0	0	AC	0	1
0	0	IB	1	4	1	1	1	0	0	3	1	3	1			0	SCC	0	3
0	0	IB2	1	4	1	2	0	1	0	1	0	1	0			0	AC	0	1
0	0	IB2	0	3	0	2	0	1	0	1	0	2	0	3	0	0	AC	1	1
1	0	IB1	0	3	0	2	0	1	1	1	0	2	0				AC	0	1
0	0	IB1	1	3	0	2	0	1	0	1	0	1	0	3.9	1	0	AC	0	1
0	0	IB1	0	1	0	1	1	0	0	3	1	2	0	2.5	0	0	SCC	1	2
1	0	IB1	0	2	0	1	1	0	0	2	0	1	0	2.2	0	0	SCC	1	2
0	0	IB1	1	9	1	1	1	0	0	2	0	1	0			0	SCC	0	2
0	0	IB2	1	3	0	1	1	0	1	2	0	1	0	5	1	0	SCC	1	3
0	0	IB1	1	3	0	1	1	0	1	2	0	3	1	2	0	0	SCC	1	2
0	0	IB1	0	3	0	1	1	0	0	2	0	3	1				SCC	1	3
0	0	IB2	0	6	1	1	1	0	0	2	0			4.3	1	1	SCC	1	2
0	0	IB1	1	3	0	1	1	0	0	3	1	1	0			1	SCC	0	2
0	0	IB2	1	3	0	1	1	0	0	2	0	3	1	3.4	0	0	SCC	0	1
0	0	IB2	1	1	0	1	1	0	0	1	0	2	0	4.6	1	0	SCC	0	2
0	0	IB1	0	3	0	2	0	1	0	1	0			3	0	1	AC	1	1
0	0	IIa	1	3	0	2	0	1	1	2	0			4.5	1	0	Adenosq	1	1
1	0	IB1	0	5	1	2	0	1	1	2	0	2	0	2.4	0	0	AC	0	2
0	0	IB2	1	3	0	1	1	0	0	2	0			3.4	0	0	SCC	0	3
0	0	IB2	1	3	0	2	0	1	0	1	0	0	0	1.8	0	0	AC	0	1
0	0	IB1	1	3	0	1	1	0	1	2	0	2	0	1.9	0	0	SCC	1	2
0	0	IB1	0	3	0	1	1	0	0	1	0	3	1	4	1	1	SCC	1	1
0	1	IIB	0	4	1	1	1	0	0	1	0	3	1	3.6	0	0	SCC	1	3
1	0	IB	0	6	1	1	1	0	0	2	0			2.4	0	0	SCC	1	2
0	0	IB1	1	2	0	2	0	1	0	1	0	0	0	5.3	1	1	AC	0	1
1	0	IB1	0	4	1	1	1	0	0	2	0	3	1			0	SCC	1	2
0	0	IB2	1	4	1	1	1	0	0	2	0	3	1	3.7	0	0	Adenosq	0	3
0	0	IB2	0	3	0	1	1	0	0	2	0	1	0	4.4	1	0	SCC	1	2
0	1	IIB	0	3	0	1	1	0	0	3	1	2	0				SCC	1	3
0	0	IB1	0	4	1	2	0	1	0	2	0					0	AC	1	3
0	1	IIB	1	3	0	1	1	0	1	2	0	0	0	5	1	1	SCC	1	2
0	0	IB1	0	2	0	2	0	1	0	1	0	1	0	1.5	0	0	AC	1	2
1	0	IB2	1	1	0	1	1	0	1	3	1	2	0	3.8	0	0	SCC	1	3
1	0	IB1	0	4	1	1	1	0	0	2	0					0	SCC	1	2
0	0	IB1	0	3	0	2	0	1	0	2	0			1.3	0	0	AC	1	3
1	0	IB1	0	4	1	1	1	0	0	2	0			2.4	0	0	SCC	1	2
1	0	IB1	1	8	1	1	1	0	1	3	1	0	0			0	SCC	1	3
0	0	IIA	1	3	0	1	1	0	0	1	0	3	1	3.2	0	0	SCC	0	1
1	0	IB1	1	5	1	1	1	0	0	2	0	3	1			0	SCC	0	2
0	0	IB2	1	3	0	1	1	0	0	2	0	1	0	2.6	0	0	SCC	0	2
0	1	IIB	0	3	0	4	0	0	0	4	0			5	1	1	neuroendocrine	1	4
0	0	IB2	1	2	0	1	1	0	1	2	0			2.5	0	0	SCC	1	2
1	0	IB1	0	4	1	1	1	0	0	2	0	0	0			0	SCC	1	3
0	0	IIA	0	1	0	2	0	1	0	3	1			2.5	0	0	Adenosq	1	3
0	0	IB1	1	3	0	1	1	0	1	2	0	1	0	3.9	1	0	SCC	1	1
0	1	IIB	1	4	1	1	1	0	1	2	0	1	0	5	1	0	SCC	1	1
1	0	IB1	0	4	1	2	0	1	1	1	0	2	0			0	AC	0	1
0	0	IIA	1	2	0	1	1	0	0	2	0	3	1	2.6	0	0	SCC	0	3
0	0	IIA	1	10	1	2	0	1	0	1	0	0	0	4.4	1	0	SCC	0	1
0	1	IIB	0	3	0	1	1	0	1	2	0	1	0	2.7	0	1	AC	0	2
1	0	IB2	1	4	1	1	1	0	1	2	0	2	0	2.2	0	0	SCC	1	2
0	0	IB2	1	3	0	2	0	1	0	1	0	2	0	3.9	1	0	AC	0	2
1	0	IB1	0	4	1	1	1	0	0	2	0	1	0	3.3	0	0	SCC	1	2
0	1	IIB	1	5	1	1	1	0	0	2	0			3.7	0	1	SCC	0	2
0	0	IB1	1	3	0	1	1	0	1	3	1	2	0			0	SCC	1	3
1	0	IB1	0	3	0	1	1	0	0	2	0	1	0			0	SCC	1	2
0	1	IIB	0	4	1	1	1	0	0	2	0			4.3	1	1	SCC	1	3
0	1	IIB	1	3	0	1	1	0	1	3	1	1	0	3.8	0	0	SCC	1	3
0	1	IIB	0	3	0	1	1	0	0	2	0	3	1	2.7	0	0	SCC	1	3
1	0	IB1	0	4	1	1	1	0	0	2	0	1	0			0	SCC	1	3
0	0	IIA	1	3	0	1	1	0	0	2	0	1	0	4.3	1	1	SCC	0	2
0	1	IIB	0	3	0	1	1	0	0	2	0	1	0	1.8	0	0	SCC	1	1
0	0	IB	0	4	1	1	1	0	0	2	0	3	1	3.9	1	1	SCC	1	2
0	0	IIA	0	6	1	1	1	0	0	3	1	0	0	2.2	0	0	SCC	1	3
0	0	IB2	0	3	0	1	1	0	0	3	1	3	1	3.5	0	0	SCC	1	3
0	0	IB1	0	2	0	1	1	0	0	2	0	1	0	2.8	0	0	SCC	1	2
0	1	IIB	0	2	0	1	1	0	0	2	0	1	0	2.2	0	1	SCC	1	3
0	0	IB1	1	3	0	1	1	0	1	3	1	0	0			0	SCC	1	2
1	0	IB1	0	2	0	2	0	1	0	1	0	0	0	2.7	0	0	AC	1	3
0	0	IIA	1	4	1	1	1	0	1	2	0	2	0	4.2	1	0	SCC	1	2
1	0	IB1	1	2	0	2	0	1	0	1	0					0	AC	0	1
0	0	IIA	0	2	0	1	1	0	0	3	1	1	0	3	0	0	SCC	1	3
0	0	IB1	1	2	0	1	1	0	0	3	1	3	1			0	SCC	0	3
0	0	IIA	1	1	0	1	1	0	1	2	0	0	0	4.1	1	0	SCC	1	3
0	0	IB1	1	2	0	1	1	0	0	2	0	1	0	2	0	0	SCC	0	2
0	0	IB1	0	2	0	1	1	0	0	3	1	1	0				SCC	1	3
0	0	IB1	0	2	0	1	1	0	0	3	1			1.7	0	0	Adenosq	1	3
0	0	IB1	0	3	0	1	1	0	0	3	1	3	1			0	SCC	1	3
0	1	IIB	1	3	0	1	1	0	1	3	1	1	0	4.8	1	0	SCC	1	3
0	0	IB1	0	4	1	1	1	0	0	2	0	1	0				SCC	1	2
1	0	IB1	1	6	1	2	0	1	0	2	0			1.5	0	0	AC	0	2
0	0	IB2	1	6	1	2	0	1	1	1	0	1	0	4	1	0	AC	1	1
0	1	IIB	1	7	1	1	1	0	1	2	0	2	0	3.9	1	1	SCC	1	3
0	0	IB2	1	3	0	1	1	0	0	2	0	1	0	5.3	1	0	SCC	0	1
0	1	IIB	1	3	0	1	1	0	1	2	0	1	0	3.7	0	1	SCC	1	2
0	1	IIB	0	1	0	1	1	0	0	2	0	2	0			0	SCC	1	3
0	1	IIB	1	2	0	1	1	0	1	3	1	0	0	2	0	0	SCC	1	3
0	0	IB1	1	2	0	1	1	0	1	3	1	3	1	3	0	0	SCC	1	3
0	0	IIA	1	1	0	2	0	1	0	3	1	1	0	3.8	0	0	Adenosq	0	3
0	0	IB1	1	2	0	1	1	0	1	3	1	3	1	1.4	0	0	SCC	1	2
0	0	IIA	0	6	1	1	1	0	0	3	1	2	0			0	SCC	1	3
0	0	IB1	1	4	1	1	1	0	1	2	0	3	1	1.4	0	0	SCC	1	3
1	1	IIB	1	5	1	1	1	0	1	2	0	2	0	3	0	1	SCC	1	2
0	0	IB	1	5	1	2	0	1	0	2	0	2	0	1.7	0	0	AC	0	1
1	0	IB1	1	4	1	1	1	0	1	2	0	1	0	2	0	0	SCC	1	2
0	1	IIB	1	3	0	1	1	0	1	2	0	1	0	5	1	1	SCC	1	2
1	0	IB1	1	7	1	1	1	0	0	3	1	2	0			0	SCC	0	3
0	0	IB1	1	2	0	1	1	0	1	2	0	1	0	1.9	0	0	SCC	1	2
0	0	IB1	0	4	1	2	0	1	0	2	0	2	0	3.4	0	0	AC	1	2
1	0	IB1	0	4	1	1	1	0	0	2	0	1	0	1.3	0	0	SCC	1	3
0	1	IIB	1	1	0	2	0	1	1	3	1	3	1	5	1	0	Adenosq	1	3
0	0	IB1	1	2	0	1	1	0	1	2	0	1	0	3.4	0	0	SCC	1	2
0	1	IIB	1	1	0	1	1	0	1	2	0	1	0	4.2	1	1	SCC	1	2
1	0	IB2	0	2	0	1	1	0	0	2	0	3	1	2.7	0	0	SCC	1	2
0	1	IIB	1	4	1	1	1	0	1	2	0	1	0	4.8	1	1	SCC	1	3
0	0	IB2	1	2	0	1	1	0	0	1	0			4.3	1	0	AC	0	1
0	0	IB1	1	2	0	1	1	0	1	2	0	1	0			0	SCC	1	2
1	0	IIA	0	3	0	1	1	0	0	2	0	3	1	1.1	0	0	SCC	1	2
0	0	IIA2	0	2	0	1	1	0	0	2	0	1	0	4.5	1	1	SCC	1	2
0	0	IB2	1	2	0	1	1	0	1	2	0	1	0	4.6	1	1	SCC	1	2
0	0	IB1	1	2	0	1	1	0	1	2	0	2	0	4	1	0	SCC	1	2
0	0	IB1	0	2	0	2	0	1	0	2	0	0	0	3	0	0	AC	1	2
1	0	IB1	1	1	0	1	1	0	0	3	1	3	1			0	SCC	0	3
1	0	IB1	1	1	0	1	1	0	1	2	0	2	0	1	0	0	SCC	1	2
0	0	IB1	0	2	0	1	1	0	1	3	1	2	0	3.6	0	0	SCC	0	1
0	0	IB1	1	5	1	1	1	0	0	1	0	2	0			0	SCC	0	1
0	1	IIB	1	4	1	1	1	0	0	3	1	3	1	4.3	1	0	SCC	0	3
0	0	IB1	1	2	0	1	1	0	1	3	1	2	0	4	1	0	SCC	1	2
0	1	IIB	1	3	0	1	1	0	1	2	0	1	0	6.7	1	1	SCC	1	3
0	0	IB1	0	4	1	1	1	0	0	3	1	1	0	1.7	0	0	SCC	1	2
0	0	IB1	1	3	0	1	1	0	0	2	0	2	0			0	SCC	0	2
0	0	IIA1	0	2	0	1	1	0	0	3	1	3	1	2.5	0	1	SCC	1	2
0	0	IB1	1	3	0	2	0	1	0	1	0						AC	0	1
0	0	I	1	9	1	1	1	0	1	3	1	1	0	4.1	1	0	SCC	1	3
0	0	IB2	1	4	1	1	1	0	1	3	1	1	0	3.5	0	0	SCC	1	3
0	1	IIB	1	3	0	1	1	0	1	3	1	2	0	4.4	1	1	SCC	1	3
0	1	IIB	1	3	0	1	1	0	1	3	1	2	0	2.1	0	0	SCC	1	3
0	1	IIB	1	1	0	1	1	0	1	2	0	1	0			0	SCC	1	3
0	1	IIB	0	2	0	1	1	0	0	3	1	1	0	2	0	0	SCC	1	3
0	1	IIB	1	5	1	2	0	1	1	3	1	2	0			1	AC	1	3
1	0	IB1	1	7	1	1	1	0	0	3	1	0	0			0	SCC	0	3
1	1	IIB	1	4	1	1	1	0	1	1	0	0	0	2.5	0	1	SCC	1	3
1	1	IIB	1	2	0	2	0	1	1	3	1	1	0	1.2	0	0	AC	1	3
0	1	IIB	0	1	0	1	1	0	0	2	0	3	1			0	SCC	1	2
0	0	IB1	1	3	0	1	1	0	1	2	0	1	0	3.3	0	1	SCC	1	2
0	1	IIB	0	2	0	1	1	0	0	2	0	2	0			1	SCC	1	2
0	1	IIB	1	12	1	2	0	1	1	1	0	1	0	3.8	0	0	AC	1	2
0	0	IB2	1	2	0	1	1	0	1	2	0	1	0	3.9	1	0	SCC	1	2
0	0	IIA2	1	2	0	1	1	0	1	2	0	2	0	4.5	1	1	SCC	1	3
0	0	IB1	0	2	0	1	1	0	0	2	0	2	0	3.5	0	1	SCC	1	2
1	0	IB1	0	4	1	1	1	0	0	2	0	0	0	1.6	0	0	SCC	1	1
1	1	IIB	1	9	1	2	0	1	0	1	0	0	0	3	0	0	AC	0	1
1	0	IB1	1	4	1	1	1	0	0	2	0	1	0	1.5	0	0	SCC	0	2
0	1	IIB	0	3	0	1	1	0	0	3	1	1	0	4.9	1	0	SCC	1	2
0	1	IIB	0	2	0	1	1	0	0	2	0	1	0			1	SCC	1	2
0	0	IB1	0	3	0	1	1	0	0	2	0	2	0	4.3	1	0	SCC	1	2
0	1	IIB	1	2	0	1	1	0	1	2	0	1	0	4	1	1	SCC	1	3
1	1	IIB	0	3	0	1	1	0	0	3	1	3	1	3.5	0	0	SCC	1	3
0	1	IIB	1	8	1	2	0	1	1	3	1	0	0	3.5	0	1	AC	1	3
0	0	IIA	0	2	0	1	1	0	0	3	1	0	0	3.4	0	1	SCC	1	3
0	1	IIB	1	2	0	2	0	1	1	1	0	0	0	4	1	0	SCC	1	1
0	1	IIB	1	2	0	1	1	0	0	2	0	2	0	5.7	1	1	SCC	0	2
0	0	IB1	1	8	1	1	1	0	1	2	0	1	0	1.7	0	1	SCC	1	3
0	0	IB1	1	3	0	2	0	1	0	2	0	2	0			0	AC	0	1
0	0	IB2	1	1	0	1	1	0	0	1	0	1	0	5	1	0	SCC	0	1
0	0	IB1	1	2	0	1	1	0	1	2	0	1	0	2.4	0	1	SCC	1	2
0	1	IIB	1	5	1	2	0	1	0	1	0	1	0	5.2	1	1	AC	0	1
1	0	IB1	0	2	0	2	0	1	0	1	0	1	0			0	AC	1	2
0	1	IIB	0	3	0	1	1	0	0	2	0	3	1	5	1	0	SCC	1	2
0	0	IB2	0	3	0	1	1	0	0	2	0	2	0	5.4	1	1	SCC	1	2
0	1	IIB	1	3	0	1	1	0	1	3	1	1	0	5.3	1	1	SCC	1	3
0	0	IIA	1	6	1	1	1	0	1	3	1	2	0	5.6	1	0	SCC	1	2
0	0	IB1	1	6	1	2	0	1	0	1	0	0	0	1	0	0	AC	0	1
1	0	IB1	0	3	0	1	1	0	0	2	0					0	SCC	1	2
0	0	IB1	1	4	1	1	1	0	1	2	0			0.9	0	0	SCC	1	2
1	1	IIB	1	4	1	1	1	0	1	2	0	0	0	2.4	0	1	SCC	1	2
0	1	IIB	0	6	1	1	1	0	0	2	0	1	0	6	1	0	Adenosq	1	3
0	1	IIB	0	3	0	1	1	0	0	2	0	2	0	6	1	1	SCC	1	1
0	0	IB2	0	2	0	1	1	0	0	2	0	3	1	4.5	1	1	SCC	1	2
0	0	IB1	1	2	0	1	1	0	0	3	1	3	1	2.5	0	1	SCC	0	1
0	0	IB1	1	2	0	1	1	0	1	2	0	3	1	3.2	0	1	SCC	1	3
0	0	IB1	0	1	0	2	0	1	0	3	1	3	1	2.4	0	0	Adenosq	1	3
0	0	IIA	1	10	1	1	1	0	1	2	0	2	0			0	SCC	1	2
0	0	IB1	0	2	0	2	0	1	0	2	0	1	0	5.4	1	1	Adenosq	1	3
0	1	IIB	1	2	0	1	1	0	1	3	1	2	0	3	0	1	SCC	1	3
0	0	IB1	0	1	0	2	0	1	1	2	0	2	0	1.2	0	0	AC	0	1
0	0	IB1	1	5	1	1	1	0	1	2	0	3	1	1.3	0	0	SCC	1	2
0	0	IIA	0	2	0	1	1	0	0	2	0	2	0	2.8	0	0	SCC	1	2
1	0	IB1	1	3	0	1	1	0	0	3	1	1	0	1	0	0	SCC	0	3
0	1	IIB	0	5	1	1	1	0	0	2	0	1	0	3.4	0	1	SCC	1	2
0	0	IB1	1	4	1	1	1	0	1	2	0	1	0	3.3	0	1	SCC	1	3
0	0	IB2	1	3	0	1	1	0	1	2	0	1	0	4.4	1	1	SCC	1	3
0	1	IIB	1	2	0	1	1	0	1	2	0	1	0	4.2	1		SCC	1	2
0	1	IIB	0	1	0	1	1	0	0	2	0	1	0	4.8	1	1	SCC	1	2
0	0	IB1	1	3	0	1	1	0	0	2	0	2	0	1.2	0	0	SCC	0	2
1	1	IIB	1	2	0	1	1	0	1	2	0	2	0	4.4	1	1	SCC	1	3
0	0	IB1	0	3	0	2	0	1	0	1	0	1	0	1.4	0	0	AC	1	1
0	1	IIB	0	3	0	1	1	0	0	3	1	2	0			1	SCC	1	3
0	0	IB1	0	2	0	2	0	1	0	2	0	3	1	0.3	0	0	AC	1	3
0	1	IIB	1	1	0	2	0	1	1	3	1	3	1	5.8	1	1	AC	1	2
0	0	IB1	0	3	0	3	0	0	0	3	1	3	1	2.5	0	0	Adenosq	1	3
1	0	IB1	1	3	0	1	1	0	1	2	0	0	0	1.5	0	0	SCC	1	3
0	1	IIB	1	3	0	1	1	0	1	2	0	2	0	1.4	0	0	SCC	1	2
0	0	IB1	1	2	0	1	1	0	1	3	1	3	1	1.3	0	0	SCC	1	3
0	0	IB1	1	6	1	1	1	0	1	2	0	2	0	1.5	0	0	SCC	1	2
0	0	IB1	1	4	1	1	1	0	0	2	0	0	0	3.2	0	0	SCC	0	1
1	0	IB1	1	5	1	2	0	1	0	1	0	0	0	2	0	0	AC	0	1
0	0	IB1	1	1	0	2	0	1	0	1	0	1	0	1.8	0	0	AC	0	1
0	1	IIB	1	3	0	1	1	0	1	3	1	1	0	3.6	0	1	SCC	1	1
1	0	IB1	1	6	1	1	1	0	1	3	1	1	0	3.6	0	1	SCC	1	3
1	0	IB1	1	6	1	1	1	0	1	2	0	1	0	2.5	0	0	SCC	1	2
0	0	IB1	1	4	1	4	0	0	1	3	1	1	0	1.9	0	0	neuroendocrine	1	3
0	1	IIB	1	4	1	1	1	0	1	2	0	2	0	4.2	1	0	SCC	1	2
0	0	IB1	1	8	1	1	1	0	1	2	0	1	0			0	Adenosq	1	2
0	0	IIA1	1	5	1	1	1	0	1	3	1	1	0	5.5	1	1	SCC	1	2
0	0	IB1	0	3	0	1	1	0	1	3	1	3	1	2.8	0	0	SCC	0	3
0	1	IIB	1	3	0	1	1	0	1	2	0	2	0	4.8	1	1	SCC	1	2
0	0	IB1	0	1	0	1	1	0	0	2	0	1	0	3.7	0	1	SCC	1	3
1	0	IA2	1	7	1	3	0	0	0	3	1	1	0			0	Adenosq	0	3
1	0	IB2	1	7	1	1	1	0	1	2	0	1	0	3.4	0	0	SCC	1	2
0	0	IB2	0	6	1	1	1	0	0	1	0	1	0	2.1	0	0	SCC	1	2
0	1	IIB	1	3	0	1	1	0	1	2	0	0	0	3.2	0	0	SCC	1	3
0	0	IB2	1	3	0	1	1	0	1	2	0	2	0	4.6	1	1	SCC	1	2
0	0	IB1	1	2	0	2	0	1	0	2	0	1	0	3.6	0	1	AC	0	1
0	0	IB	0	10	1	2	0	1	1	1	0	1	0	2.5	0	0	AC	0	1
1	1	IIB	1	4	1	1	1	0	1	2	0	1	0	4.1	1	1	SCC	1	2
1	0	IB1	0	8	1	1	1	0	0	3	1	2	0	1.6	0	0	SCC	1	3
0	0	IB2	0	3	0	1	1	0	0	2	0	3	1	2	0	0	SCC	1	3
1	1	IIB	1	3	0	1	1	0	1	2	0	1	0	2.7	0	1	SCC	1	2
1	0	IB1	1	6	1	1	1	0	1	2	0	2	0	0.9	0	0	SCC	1	2
0	1	IIIB	1	4	1	1	1	0	1	2	0	1	0	4.9	1	1	SCC	1	2
0	1	IIB	0	3	0	1	1	0	0	2	0	0	0			1	SCC	1	3
0	1	IIB	0	2	0	1	1	0	1	2	0	2	0	3.1	0	1	SCC	0	2
0	0	IA	1	6	1	1	1	0	0	2	0	2	0	0.9	0	0	SCC	0	2
1	1	IIB	1	3	0	1	1	0	1	3	1	2	0	2.7	0	1	SCC	1	3
1	0	IB	1	6	1	2	0	1	0	1	0					0	AC	0	1
0	0	IB1	0	1	0	1	1	0	0	3	1	1	0	3.6	0	0	SCC	1	3
1	0	IB1	0	6	1	1	1	0	0	1	0	3	1	2	0	0	SCC	1	2
0	1	IIB	0	3	0	1	1	0	0	3	1	2	0	3.4	0	0	SCC	1	3
0	1	IIB	1	4	1	1	1	0	1	3	1	2	0	4.5	1	1	SCC	1	3
0	0	IB1	1	4	1	1	1	0	1	2	0	0	0	1.8	0	0	SCC	1	3
0	1	IIB	1	3	0	2	0	1	1	3	1	3	1	6	1	0	AC	1	3
